# Supplementary material for: Conpair: concordance and contamination estimator for matched tumor–normal pairs
Source: Bioinformatics. 2016 Jun 26;32(20):3196–8. doi: 10.1093/bioinformatics/btw389 (PMC5048070; doi:10.1093/bioinformatics/btw389)
Supplement: Supplementary Data [file btw389_supplementary_data.zip]

Archive with 1 entries (1 files):
- Conpair_Supplementary_Methods.pdf
